# Supplementary material for: Biotechnological Applications of C-Type Lectins Isolated from Snake Venoms
Source: Molecules. 2026 Jun 1;31(11):1906. doi: 10.3390/molecules31111906 (PMC13257952; doi:10.3390/molecules31111906)
Supplement: Supplementary file 1 [file molecules-31-01906-s001.zip]

Archive with 1 entries (1 files):
- molecules-4262373-supplementary.pdf
